# Supplementary material for: Delineation and authentication of ferroptosis genes in ventilator-induced lung injury
Source: BMC Med Genomics. 2024 Jan 23;17:31. doi: 10.1186/s12920-024-01804-y (PMC10804751; doi:10.1186/s12920-024-01804-y)
Supplement: Supplementary file 3 — Additional file 3: Supplementary Table 1. Detailed methods for transmission electron microscopy and HE staining. [file 12920_2024_1804_MOESM3_ESM.xlsx]

## Sheet: Sheet1
Experiment Name	Process
Hematoxylin-Eosin staining	After the mice were taken, the lungs were rinsed thoroughly in pre cooled PBS, dried with clean filter paper, and fixed in 4% paraformaldehyde for more than 24 hours. Then, gradient dehydration was performed: 70% ethanol solution for 30 minutes -80% ethanol solution for 30 minutes -90% ethanol solution for 30 minutes -95% ethanol solution for 30 minutes - anhydrous ethanol for 60 minutes - xylene…
	After dehydration, the tissue is paraffin embedded.
	Slice, slice tissue into 5um thick sections using a slicing machine.
	Dewaxing: xylene 10min - xylene 10min - anhydrous ethanol 5min - anhydrous ethanol 5min -95% ethanol 5min -85% ethanol 5min -70% ethanol 5min - pure water 5min
	Staining: Hematoxylin for 4 minutes - Rinse with tap water for 10 minutes - Differentiate with hydrochloric acid and ethanol for 3 seconds - Rinse with tap water for 10 minutes - Eosin for 1 minute
	Dehydration: anhydrous ethanol for 5 minutes - anhydrous ethanol for 5 minutes - anhydrous ethanol for 5 minutes
	Permeation: xylene 10min - xylene 10min - xylene 10min
	Sealing: After sealing with neutral resin, let it dry naturally and take photos under a microscope for observation.
Transmission Electron Microscope	Sampling: After lung tissue was removed from C57 mice, it was cut into small pieces using a surgical knife in the fixed solution of a culture dish, and 2.5% glutaraldehyde fixed solution was added within 1 minute.
	Fixation: Using glutaraldehyde osmic acid double fixation method, divided into pre fixation and post fixation, with the middle rinsed with phosphoric acid buffer. The anterior fixation was fixed with 2.5% glutaraldehyde for more than 2 hours, and the posterior fixation was fixed with 1% osmic acid fixation solution for 1-2 hours, with a pH of 7.2 to 7.4. After fixation, rinse with buffer solution…
	Dehydration: Dehydration is carried out according to gradients: 70% acetone for 15 minutes, 80% acetone for 15 minutes, 90% acetone for 15 minutes, and 100% acetone for 20 minutes (divided into two steps).
	Immersion and embedding: Use epoxy resin to immerse and embed the sample.
	Preparation of ultra-thin lenses: (1) Installation of embedding blocks; (2) Install a glass knife; (3) Adjust the distance between the knife and the tissue block; (4) Adjust the liquid level height of the water tank and the position of the light; (5) Adjust the heating current and slicing speed to slice; (6) Scrape the slices onto a supporting membrane carrier.
	Staining: Ultra thin lenses are first stained with lead citrate for 10 minutes, washed 3 times with double distilled water, stained with uranium acetate for 30 minutes, and washed 3 times with double distilled water.
	Observation: Ultrathin lenses were observed using a Japanese Hitachi transmission electron microscope (HITACHI HT7700).
